# Supplementary material for: Adhatoda vasica and Tinospora cordifolia extracts ameliorate clinical and molecular markers in mild COVID-19 patients: a randomized open-label three-armed study
Source: Eur J Med Res. 2023 Dec 4;28:556. doi: 10.1186/s40001-023-01507-7 (PMC10696694; doi:10.1186/s40001-023-01507-7)
Supplement: Supplementary file 1 — Additional file 1. Lab technical and administrative support. [file 40001_2023_1507_MOESM1_ESM.xlsx]

## Sheet: Biochemical and Hematological P
Table 1: Group-wise comparison of Biochemical and Hematological Parameters at baseline (Before Treatment) and After Treatment as well as Timepoint-wise comparison within group.
Sr. No.	Parameters	Groups	Before Treatment	Mid Treatment	After Treatment	P-Value (Time point comparison in each Group)	Kruskal P-Value (Group-wise comparison at baseline)	Kruskal P-Value (Group-wise comparison at After Treatment)
1	Hb (gm/dl)	Group A	13.95±2.03	13.87±1.68	13.8±1.57	0.764	0.656	0.584
		Group B	13.56±1.98	13.77±1.72	13.51±1.63	0.514
		Group C	14.19±1.38	13.77±1.45	14±1.35	0.01,**
2	TRBC (million/cumm)	Group A	4.91(4.51-5.16)	4.88(4.52-5.14)	4.84(4.44-5.1)	0.165	0.924	0.714
		Group B	4.84(4.53-5.17)	4.83(4.39-5.07)	4.86(4.5-5.18)	0.948
		Group C	4.91±0.66	4.8±0.74	4.79±0.71	0.015,*
3	HCT (%)	Group A	44.12±6.03	43.22±4.91	42.74±4.57	0.179	0.568	0.914
		Group B	42.46±5.66	42.58±4.21	42.62±4.43	0.955
		Group C	43.6(41.55-47.1)	42.9(39.3-46.4)	43(39.05-46)	0.0244,*,#				*, Before Treatment vs. Mid Treatment;
4	MCV (fl)	Group A	90.7(89.1-92.9)	90.05(88.35-91.73)	90.15(88.28-92.73)	0.292,*	0.653	0.661		#, Before Treatment vs. After Treatment;
		Group B	89.3(86.45-92.1)	89.7(83.9-92.15)	89.7(85.8-91.05)	0.672				$, Mid Treatment vs. After Treatment;
		Group C	90.37±7.52	90.05±7.32	89.6±7.93	0.38
5	MCH (pgs)	Group A	29(27.88-29.95)	28.75(27.5-29.9)	28.8(27.8-30.15)	0.801	0.657	0.665		* p< 0·05; ** p < 0·01; *** p < 0·001; **** p < 0·0001.
		Group B	29.3(26.95-29.9)	29.5(28.45-30.15)	29.4(27.8-30.1)	0.161
		Group C	29.2(28.25-30.48)	29.1(28.7-30.65)	29.1(28.23-30.93)	0.577				Note: Values are expressed as mean±SD and median (Interquartile range).
6	MCHC (gm/dl)	Group A	31.59±1.52	31.81±1.31	31.74±1.29	0.6	0.223	0.0662
		Group B	32.6(31.35-33)	32.2(31.6-33.3)	32.8(32.05-33.13)	0.896
		Group C	32.15(31.43-33.03)	32.55(32.18-33.08)	32.5(31.48-33.1)	0.297
7	Platelets (lacs/mm3)	Group A	1.99±0.74	1.98±0.67	1.9±0.78	0.714	0.587	0.705
		Group B	1.8(1.43-2.25)	1.85(1.61-1.94)	1.9(1.57-2.32)	0.43
		Group C	1.97(1.72-2.39)	1.8(1.55-2.31)	1.87(1.56-2.4)	0.462
8	TLC (/ul)	Group A	7170(5672.5-8522.5)	7165.5(6587.5-8043)	7275(6490-7722.5)	0.374	0.559	0.739
		Group B	7858.95±2355.78	7530.89±1989.76	7492.21±2236.68	0.661
		Group C	6585(5792.5-8217.5)	6835(6085-7675)	6870(6047.5-7937.5)	0.396
9	Neutrophils (%)	Group A	55.83±9.18	55.84±8.71	55.72±10.61	0.996	0.619	0.491
		Group B	58.25±8.84	54.31±8.35	58.67±10.04	0.087
		Group C	59.03±9.19	56.5±7.42	54.58±8.13	0.085
10	Lymphocytes (%)	Group A	32.35±8.64	32.48±8.53	33.54±8.19	0.477	0.897	0.641
		Group B	33(29.8-33.7)	33.5(30.8-36.45)	33(27.45-35.55)	0.258
		Group C	30.22±7.68	32.35±5.98	33.65±6.82	0.169
11	Monocytes (%)	Group A	8.3(7.58-9.65)	7.6(6.78-8.3)	7.2(6.3-8.38)	0.003,*,#	0.0659	0.865
		Group B	7.49±1.86	7.95±2.47	7.27±1.7	0.362
		Group C	8.12±1.83	7.23±2.38	7.52±1.18	0.224
12	Eosinophils (%)	Group A	2.15(0.88-3.9)	3(1.4-4.58)	3.3(2.45-5.43)	0.004,#	0.692	0.92
		Group B	2(1.65-3.75)	2.7(2.35-4.05)	3.2(1.6-4.95)	0.311
		Group C	2.05(1.15-3.23)	2.4(1.68-3.53)	3.35(1.83-5.43)	0.00014,*,###
13	Basophil (%)	Group A	0.3(0.2-0.5)	0.4(0.3-0.6)	0.4(0.3-0.5)	0.064	0.978	0.524
		Group B	0.3(0.2-0.45)	0.3(0.2-0.6)	0.3(0.2-0.6)	0.766
		Group C	0.3(0.2-0.4)	0.5(0.3-0.6)	0.4(0.3-0.53)	0.111
14	ESR (mm/hr)	Group A	9(5-12)	8(4-12.5)	7(5-12.5)	0.347	0.526	0.846
		Group B	9(8-12)	9(6.5-12)	8(5-10.5)	0.02
		Group C	8(4-11.25)	8.5(5-13.25)	6(5-10.75)	0.077
15	NMR	Group A	6.57±1.89	7.42±1.55	7.71±2.14	0.014,*	0.07253	0.478
		Group B	8.38±2.95	7.6±3.06	8.58±2.68	0.296,$
		Group C	6.86(5.98-8.7)	7.45(6.05-9.32)	7.29(6.26-8.76)	0.486013
16	LNR	Group A	0.56(0.43-0.75)	0.54(0.43-0.74)	0.58(0.42-0.74)	0.50112	0.7793	0.589
		Group B	0.56±0.21	0.64±0.2	0.54±0.22	0.082,$
		Group C	0.54±0.21	0.59±0.18	0.65±0.23	0.183
17	PT (second)	Group A	13.7(13.1-14.55)	13.73(13.38-15.4)	14.25(13.55-15.43)	0.367	0.408	0.11
		Group B	13.75(13.3-14.08)	12.86(12.65-13.8)	13.5(13.1-14.35)	0.049
		Group C	14.5(13.3-15.63)	14.1(13.28-15.23)	13.75(13.1-15.15)	0.386
18	PT/INR (ratio)	Group A	1.02(0.96-1.07)	1.03(1-1.1)	1.1(0.98-1.15)	0.027,#	0.0901	0.0897
		Group B	1.02(0.99-1.04)	0.98(0.95-1.08)	1(0.92-1.07)	0.272
		Group C	1.12(0.99-1.17)	1.02(0.98-1.18)	0.99(0.97-1.13)	0.2
19	Serum bilirubin (mg/dl)	Group A	0.62(0.37-0.86)	0.63(0.42-0.87)	0.75(0.5-0.85)	0.341	0.799	0.418
		Group B	0.46(0.4-0.6)	0.59(0.44-0.81)	0.82(0.7-0.99)	0.00012,###,$
		Group C	0.65(0.29-0.92)	0.64(0.49-0.81)	0.81(0.52-0.97)	0.277
20	Serum bilirubin (direct)/ (conj) (mg/dl)	Group A	0.15(0.12-0.28)	0.18(0.12-0.39)	0.29(0.16-0.46)	0.746	0.24	0.764
		Group B	0.12(0.11-0.14)	0.16(0.11-0.23)	0.39(0.16-0.51)	0.0042,##
		Group C	0.13(0.1-0.42)	0.18(0.09-0.39)	0.34(0.16-0.44)	0.602
21	Serum bilirubin (indirect)/ (uncon) (mg/dl)	Group A	0.37(0.27-0.54)	0.35(0.27-0.54)	0.35(0.25-0.51)	0.452	0.906	0.438
		Group B	0.34(0.28-0.49)	0.4(0.3-0.48)	0.42(0.35-0.63)	0.161
		Group C	0.36(0.21-0.54)	0.35(0.27-0.53)	0.46(0.31-0.61)	0.713
22	SGOT (IU/Lit.)	Group A	43.03(33.75-65.5)	42(33.18-58)	41.5(33.75-55)	0.105,#	0.504	0.212
		Group B	49(35.5-59)	44(34.5-61.5)	48(39-65)	0.319
		Group C	39.5(33.75-48.25)	42.5(31.5-49)	41(33-47)	0.962
23	SGPT (IU/Lit.)	Group A	46.22(32.75-81)	44(29.75-82)	36.5(31.75-70)	0.066	0.31	0.158
		Group B	60(43.5-73.5)	52(37-72.5)	52(38.5-87.5)	0.563
		Group C	45.5(29.25-62)	44(25.75-56.5)	39.5(30.5-60)	0.435
24	ALP (IU/Lit.)	Group A	90.5(74.75-122.75)	85(71.75-109)	96(76.5-105.25)	0.009	0.995	0.288
		Group B	100(87-106.5)	91(78.5-100)	90(78.5-100.5)	0.282
		Group C	104(77-110.75)	90(73.5-99)	81.5(73.75-92.5)	0.00038,##,$
25	Albumin (gm/dl)	Group A	4.74±0.61	4.77±0.56	4.65±0.54	0.569	0.931	0.608
		Group B	4.7±0.7	4.73±0.64	4.77±0.49	0.832
		Group C	4.7(4.48-5)	4.5(4.4-4.83)	4.65(4.4-4.9)	0.63
26	Globulin (gm/dl)	Group A	3.58±0.4	3.22±0.59	3.3±0.58	0.037,#	0.27	0.891
		Group B	3.4(3.1-3.6)	3.1(2.9-3.7)	3.3(3.03-3.58)	0.19
		Group C	3.5(3.28-3.65)	3.3(3.1-3.6)	3.2(2.95-3.6)	0.0018,*,##
27	A/G Ratio	Group A	1.35(1.21-1.56)	1.42(1.34-1.64)	1.4(1.3-1.66)	0.182	0.409	0.722
		Group B	1.44(1.35-1.59)	1.44(1.35-1.65)	1.46(1.43-1.54)	0.073
		Group C	1.37(1.27-1.47)	1.43(1.26-1.52)	1.49(1.37-1.58)	0.027
28	Blood Urea (mg/dl)	Group A	24(20-29)	22.78(17.75-29)	22(17.75-27.25)	0.413	0.943	0.326
		Group B	22(19-29)	22(19.59-28.5)	25(19.5-30)	0.174
		Group C	25.4±9.84	22.45±8.04	23.9±8.68	0.132
29	Uric Acid (gm/dl)	Group A	5.02±1.33	5.08±1.52	5.2±1.33	0.716	0.382	0.213
		Group B	5.56±1.95	6.08±1.68	5.92±1.47	0.437
		Group C	5.1(4.5-6.5)	5.15(4.34-6.05)	5.25(4.2-6.2)	0.814
30	Serum Creatinine (mg/dl)	Group A	0.65(0.6-0.8)	0.7(0.6-0.77)	0.7(0.6-0.8)	0.051	0.64	0.0478
		Group B	0.71±0.16	0.78±0.17	0.76±0.13	0.022,*
		Group C	0.7(0.6-0.7)	0.7(0.6-0.76)	0.7(0.5-0.75)	0.389
31	Total Protein (gm/dl)	Group A	8.32±0.62	7.99±0.84	7.94±0.73	0.065	0.611	0.905
		Group B	8.02±0.94	8.04±0.77	7.96±0.78	0.88
		Group C	8.27±0.64	8.02±0.51	7.91±0.61	0.004,#
32	Total cholesterol (mg/dl)	Group A	185.49±43.48	183.72±48.15	176.14±35.84	0.362	0.714	0.383
		Group B	195.28±42.78	190.11±41.74	191.16±36.56	0.735
		Group C	191.5(175.5-212.5)	184.5(174-200)	180(173.75-196.25)	0.386
33	Triglycerides (mg/dl)	Group A	176(140.75-234.75)	172.5(155.25-220.5)	168.5(123.75-202.5)	0.256	0.262	0.546
		Group B	205(180-325.25)	220(183-318)	206(122.5-256)	0.227
		Group C	174(146.5-256.5)	184.5(119.25-249.25)	164.5(115-216.25)	0.58
34	HDL (mg/dl)	Group A	45.5(36.75-50.25)	42.5(37.56-48)	42.5(35.75-51.25)	0.208	0.615	0.663
		Group B	42(36.95-47)	39(34.5-48.5)	37(35-52.5)	0.838
		Group C	45(33.75-54.25)	40(37.5-44.5)	39(35-47.75)	0.524
35	LDL Cholesterol (mg/dl)	Group A	103.46±35.89	104.57±35.9	92.97±36.5	0.158	0.767	0.516
		Group B	104.34±36.24	103.62±37.74	105.35±31.27	0.977
		Group C	108.42±27.47	104.13±21.83	104.53±29.13	0.553
36	VLDL Cholesterol (mg/dl)	Group A	35.2(28.15-46.95)	34.5(31.05-44.1)	33.7(24.75-40.5)	0.374	0.262	0.495
		Group B	41(36-65)	44(36.6-63.6)	41.2(24.5-51.2)	0.227
		Group C	34.8(29.3-51.3)	36.9(23.85-49.85)	36.8(25.1-47.2)	0.818
	Abbreviations: A/G ratio, Albumin/Globulin Ratio; ALP, Alkaline Phosphatase; ESR, Erythrocyte Sedimentation Rate; fl, Femtoliters; Hb, Haemoglobin; gm/dl, grams per decilitre; HCT, Haematocrit; HDL, High-density lipoprotein; INR, International Normalized Ratio; IU/Lit., international units per liter; LNR, Lymphocyte-to-Neutrophil Ratio; lacs/mm3, lakh cell/cube millimetre; MCH, Mean Corpuscular H…
